# Supplementary material for: Response of blueberry photosynthetic physiology to light intensity during different stages of fruit development
Source: PLoS One. 2024 Sep 25;19(9):e0310252. doi: 10.1371/journal.pone.0310252 (PMC11423972; doi:10.1371/journal.pone.0310252)
Supplement: S1 Data — (XLSX) [file pone.0310252.s001.xlsx]

## Sheet: S1
		Chlorophyll
																				Chlorophyll a	Chlorophyll b	Chlorophyll a/b	total chlorophyll	Carotenoids	Shade percentage
					wavelength			m(g)	V(ml)	Chlorophyll a		Chlorophyll b		Carotenoids		total chlorophyll
			Shade percentage		663	645	470				average value		average value		average value		average value		s1	0.71273	0.249299	2.85894	0.962029	0.262747	ck（0）
		S1	ck	T1	0.626	0.24	0.648	0.103	10	0.71273		0.249299		0.262747		0.962029				0.711234	0.256587	2.77191	0.967821	0.268307	0
		S1	ck	T2	0.589	0.229	0.625	0.097	10	0.711234	0.741944	0.256587	0.255085	0.268307	0.27103	0.967821	0.997029			0.801869	0.259369	3.09162	1.06124	0.282036	0
		S1	ck	T6	0.675	0.25	0.669	0.099	10	0.801869		0.259369		0.282036		1.06124				0.815489	0.279351	2.91923	1.09484	0.295899	0.25
		S1	0.25	T4	0.674	0.256	0.689	0.097	10	0.815489		0.279351		0.295899		1.09484				0.698458	0.22899	3.05017	0.927449	0.261967	0.25
		S1	0.25	T5	0.612	0.228	0.644	0.103	10	0.698458	0.829343	0.22899	0.295114	0.261967	0.316611	0.927449	1.12446			0.974083	0.377002	2.58376	1.35109	0.391968	0.25
		S1	0.25	T6	0.834	0.335	0.94	0.1	10	0.974083		0.377002		0.391968		1.35109				1.10864	0.378949	2.92558	1.48759	0.367056	0.5
		S1	0.5	T4	0.954	0.362	0.892	0.101	10	1.10864		0.378949		0.367056		1.48759				0.941138	0.334496	2.8136	1.27563	0.322498	0.5
		S1	0.5	T5	0.795	0.307	0.769	0.099	10	0.941138	0.990578	0.334496	0.347062	0.322498	0.343513	1.27563	1.33764			0.921953	0.327743	2.81304	1.2497	0.340986	0.5
		S1	0.5	T6	0.826	0.319	0.857	0.105	10	0.921953		0.327743		0.340986		1.2497				1.14802	0.445338	2.57787	1.59336	0.402048	0.75
		S1	0.75	T1	1.042	0.419	1.026	0.106	10	1.14802		0.445338		0.402048		1.59336				1.08961	0.409496	2.66085	1.4991	0.35214	0.75
		S1	0.75	T3	0.997	0.395	0.909	0.107	10	1.08961	1.10942	0.409496	0.411756	0.35214	0.373676	1.4991	1.52117			1.09062	0.380433	2.86678	1.47105	0.36684	0.75
		S1	0.75	T6	0.995	0.381	0.942	0.107	10	1.09062		0.380433		0.36684		1.47105			S2	0.63376	0.252293	2.512	0.886053	0.270696	0
																				0.678316	0.240308	2.82269	0.918624	0.301144	0
		S2	1	T1	0.565	0.23	0.673	0.104	10	0.63376		0.252293		0.270696		0.886053				0.695077	0.203129	3.42185	0.898206	0.294149	0
		S2	1	T2	0.625	0.241	0.772	0.108	10	0.678316	0.669051	0.240308	0.23191	0.301144	0.288663	0.918624	0.900961			0.697625	0.227971	3.06015	0.925595	0.276843	0.25
		S2	1	T5	0.589	0.209	0.697	0.1	10	0.695077		0.203129		0.294149		0.898206				0.704624	0.206782	3.40757	0.911406	0.286805	0.25
		S2	0.25	T1	0.629	0.234	0.698	0.106	10	0.697625		0.227971		0.276843		0.925595				0.723951	0.253348	2.85754	0.977299	0.334322	0.25
		S2	0.25	T3	0.633	0.225	0.72	0.106	10	0.704624	0.708733	0.206782	0.229367	0.286805	0.299323	0.911406	0.9381			1.08178	0.416406	2.5979	1.49819	0.352907	0.5
		S2	0.25	T6	0.605	0.232	0.779	0.098	10	0.723951		0.253348		0.334322		0.977299				1.0691	0.424239	2.52005	1.49334	0.333474	0.5
		S2	0.5	T1	0.926	0.371	0.855	0.1	10	1.08178		0.416406		0.352907		1.49819				1.08593	0.379376	2.86241	1.4653	0.370757	0.5
		S2	0.5	T3	0.898	0.365	0.796	0.098	10	1.0691	1.07894	0.424239	0.406674	0.333474	0.352379	1.49334	1.48561			1.11138	0.42438	2.61884	1.53576	0.338308	0.75
		S2	0.5	T5	0.963	0.369	0.926	0.104	10	1.08593		0.379376		0.370757		1.4653				1.30676	0.545746	2.39445	1.85251	0.431531	0.75
		S2	0.75	T2	0.932	0.372	0.807	0.098	10	1.11138		0.42438		0.338308		1.53576				1.1329	0.427167	2.65214	1.56007	0.349714	0.75
		S2	0.75	T3	1.145	0.477	1.069	0.102	10	1.30676	1.18368	0.545746	0.465764	0.431531	0.373184	1.85251	1.64945		S3	0.67035	0.21589	3.10505	0.886241	0.234178	0
		S2	0.75	T5	0.998	0.396	0.873	0.103	10	1.1329		0.427167		0.349714		1.56007				0.724182	0.257527	2.81206	0.981709	0.285428	0
																				0.791538	0.25455	3.10957	1.04609	0.270554	0
		S3	1	T1	0.587	0.217	0.577	0.103	10	0.67035		0.21589		0.234178		0.886241				0.775265	0.270177	2.86947	1.04544	0.257802	0.25
		S3	1	T4	0.655	0.253	0.722	0.106	10	0.724182	0.72869	0.257527	0.242656	0.285428	0.263387	0.981709	0.971346			1.01923	0.350507	2.90787	1.36974	0.332799	0.25
		S3	1	T5	0.72	0.266	0.692	0.107	10	0.791538		0.25455		0.270554		1.04609				0.98756	0.37043	2.66599	1.35799	0.326397	0.25
		S3	0.25	T4	0.661	0.253	0.621	0.1	10	0.775265		0.270177		0.257802		1.04544				1.05503	0.372725	2.83058	1.42776	0.312794	0.5
		S3	0.25	T5	0.912	0.347	0.84	0.105	10	1.01923	0.927352	0.350507	0.330371	0.332799	0.305666	1.36974	1.25772			0.986943	0.323754	3.04843	1.3107	0.293615	0.5
		S3	0.25	T6	0.912	0.361	0.849	0.108	10	0.98756		0.37043		0.326397		1.35799				1.03686	0.369094	2.80921	1.40596	0.294541	0.5
		S3	0.5	T1	0.927	0.357	0.78	0.103	10	1.05503		0.372725		0.312794		1.42776				1.34225	0.400198	3.35397	1.74245	0.387606	0.75
		S3	0.5	T4	0.848	0.316	0.716	0.101	10	0.986943	1.02628	0.323754	0.355191	0.293615	0.300317	1.3107	1.38147			1.2786	0.466363	2.74164	1.74496	0.421686	0.75
		S3	0.5	T5	0.929	0.359	0.75	0.105	10	1.03686		0.369094		0.294541		1.40596				1.30015	0.487975	2.66439	1.78813	0.363473	0.75
		S3	0.75	T3	1.104	0.395	0.907	0.097	10	1.34225		0.400198		0.387606		1.74245
		S3	0.75	T4	1.103	0.431	1.028	0.101	10	1.2786	1.307	0.466363	0.451512	0.421686	0.390922	1.74496	1.75851
		S3	0.75	T6	1.134	0.449	0.904	0.102	10	1.30015		0.487975		0.363473		1.78813			stage	light intensity	total chlorophyll（mg/g）	Carotenoids（mg/g）	Chlorophyll b（mg/g）	Chlorophyll a（mg/g）	Chlorophyll a/b
																			s1	0.25	1.52±0.04Ba	0.37±0.01Aa	0.41±0.02Aa	1.11±0.02Ba	2.701±0.085Aa
																				0.5	1.34±0.08Aab	0.34±0.01Aab	0.35±0.02Bab	0.99±0.06Aab	2.851±0.037Aa
																				0.75	1.12±0.12Aab	0.32±0.04Abc	0.30±0.04Abc	0.83±0.08Abc	2.851±0.138Aa
																				CK	1.00±0.03Ab	0.27±0.01Ac	0.26±0.00Ac	0.74±0.03Ac	2.907±0.095Aa
																			s2	0.25	1.65±0.1ABa	0.37±0.03Aa	0.47±0.04Aa	1.18±0.06Ba	2.55±0.08Ab
																				0.5	1.49±0.01Aab	0.35±0.01Aa	0.41±0.01Aa	1.08±0.01Aa	2.66±0.103Ab
																				0.75	0.94±0.02Ac	0.30±0.02Ab	0.23±0.01Ab	0.71±0.01Ab	3.108±0.16Aa
																				CK	0.90±0.01Ac	0.29±0.01Ab	0.23±0.01Ab	0.67±0.02Ab	2.918±0.267Aa
																			s3	0.25	1.76±0.01Aa	0.39±0.02Aa	0.45±0.03Aa	1.31±0.02Aa	2.92±0.098Ab
																				0.5	1.38±0.04Ab	0.30±0.01Bb	0.36±0.02Bb	1.03±0.02Ab	2.896±0.075Ab
																				0.75	1.26±0.11Ab	0.31±0.02Ab	0.33±0.03Ab	0.93±0.08Ab	2.818±0.076Ab
																				CK	0.97±0.05Ab	0.26±0.02Ac	0.24±0.01Ac	0.73±0.04Ac	3±0.218Aa
																					data analysis

## Sheet: S2
				Net photosynthetic rate Stomatal conductance Intercellular Co2 concentration Transpiration rate
	Shade percentage	CK（0）					0.25					0.5					0.75
		pn	Gs	Ci	Tr		pn	Gs	Ci	Tr		pn	Gs	Ci	Tr		pn	Gs	Ci	Tr
	S1	5.52164	0.0444637	200.77	1.37577		3.94035	0.02372	123.512	0.825584		2.61182	0.0175403	151.567	0.599464		2.1923	0.0167366	179.249	0.577058
		5.74292	0.0437384	189.296	1.35456		3.82013	0.0238857	133.427	0.829305		2.51817	0.0178115	163.368	0.608876		2.36251	0.0178418	176.904	0.615627
		5.62733	0.0434864	192.412	1.34796		4.87324	0.0291984	121.459	0.992267		2.72023	0.0174961	141.222	0.599024		1.83984	0.0164224	209.356	0.584989
		7.96739	0.0733228	221.188	2.18684		4.6285	0.0308289	147.911	1.04388		2.93385	0.0231012	184.352	0.77766		1.92966	0.0158746	194.669	0.566241
		7.95393	0.0732997	221.474	2.18777		4.71371	0.0311502	145.919	1.054		4.3829	0.0327442	171.468	1.08736		2.00006	0.0162658	192.411	0.579226
	average value	6.56264	0.0556622	205.028	1.69058		4.39519	0.0277566	134.446	0.949007		3.03339	0.0217387	162.395	0.734477		2.06487	0.0166282	190.518	0.584628
	S2	6.16952	0.0436121	159.496	1.42941		3.97747	0.0304832	178.589	0.988926		4.08698	0.026467	141.397	0.867497		2.59548	0.0152438	118.282	0.531387
		7.09233	0.0869772	267.9	2.04413		4.75453	0.0391208	190.99	1.23818		2.93385	0.0231012	184.352	0.77766		2.74793	0.0154437	106.032	0.547603
stage		6.74997	0.0532041	178.574	1.65545		4.63708	0.0394207	197.117	1.24695		2.98697	0.0227539	177.62	0.76502		2.67748	0.0157059	117.664	0.556322
		6.65814	0.0529842	180.548	1.64961		5.49213	0.0458924	193.674	1.48635		2.61182	0.0175403	151.567	0.599464		2.30115	0.0205906	209.368	0.688535
		6.41122	0.0513743	182.166	1.60928		4.10847	0.0306487	172.818	0.992374		2.72023	0.0174961	141.222	0.599024		2.40769	0.0206413	201.627	0.691173
	average value	6.61624	0.0576304	193.737	1.67758		4.59394	0.0371132	186.638	1.19055		3.06797	0.0214717	159.232	0.721733		2.54595	0.0175251	150.595	0.603004
	S3	7.58614	0.0742268	257.195	1.21426		5.96728	0.0683299	268.78	1.44197		4.41309	0.033939	177.417	1.12271		2.86817	0.0211053	170.696	0.716009
		7.79034	0.0752762	254.968	1.23238		6.22846	0.0715781	268.223	1.48915		3.82741	0.0211386	100.286	0.740668		2.67748	0.0157059	117.664	0.556322
		7.6907	0.0752348	257.043	1.23217		5.50468	0.0484579	238.263	1.01618		2.86817	0.0211053	170.696	0.716009		2.95724	0.022795	180.113	0.767219
		5.73687	0.0469243	238.974	0.798448		5.38627	0.0486395	243.129	1.02215		2.98697	0.0227539	177.62	0.76502		3.71367	0.0236052	137.79	0.820831
		8.28364	0.0606154	230.43	0.917713		6.07597	0.0717938	272.104	1.49345		3.86141	0.0239074	130.838	0.82993		3.7229	0.0228376	128.486	0.796999
	average value	7.41754	0.0664555	247.722	1.079		5.83253	0.0617598	258.1	1.29258		3.59141	0.0245688	151.371	0.834867		3.18789	0.0212098	146.95	0.731476
		Pn：Net photosynthetic rate ，Gs：tomatal conductance，Ci： Intercellular Co2 concentration ，Tr:Transpiration rate																p
		；
		Pn						Gs
		Light intensity	Mean value	standard error	significance		Light intensity	Mean value	standard error	significance
	S1	0.25	2.065	0.094	Cc	S1	0.25	0.017	0	Bb
		0.5	3.033	0.344	Ac		0.5	0.022	0.003	Ab
		0.75	4.395	0.215	Bb		0.75	0.028	0.002	Bb
		CK	6.563	0.572	Aa		CK	0.056	0.007	Aa
	S2	0.25	2.546	0.084	Bc	S2	0.25	0.018	0.001	Bc
		0.5	3.068	0.264	Ac		0.5	0.021	0.002	Ac
		0.75	4.594	0.269	Bb		0.75	0.037	0.003	Bb
		CK	6.616	0.156	Aa		CK	0.058	0.008	Aa
	S3	0.25	3.188	0.221	Ac	S3	0.25	0.021	0.001	Ab
		0.5	3.591	0.291	Ac		0.5	0.025	0.002	Ab
		0.75	5.833	0.164	Ab		0.75	0.062	0.005	Aa
		CK	7.418	0.437	Aa		CK	0.066	0.006	Aa
		Ci					Tr
		Light intensity	Mean value	standard error	significance		Light intensity	Mean value	standard error	significance
	S1	0.25	190.518	5.865	Aa	S1	0.25	0.585	0.008	Ac
		0.5	162.395	7.52	Ab		0.5	0.734	0.095	Ab
		0.75	134.446	5487	Cc		0.75	0.949	0.051	Cb
		CK	205.028	6.915	Ba		CK	1.691	0.203	Aa
	S2	0.25	150.595	22.553	Ac	S2	0.25	0.603	0.036	Ac
		0.5	159.232	9.138	Ab		0.5	0.722	0.053	Ac
		0.75	186.638	4.658	Bb		0.75	1.191	0.093	Bb
		CK	193.737	18.987	aB		CK	1.678	0.1	Aa
	S3	0.25	146.95	12.137	Ab	S3	0.25	0.731	0.047	Ac
		0.5	151.371	15.447	Ab		0.5	0.835	0.074	Abc
		0.75	258.1	7.177	Aa		0.75	1.293	0.112	Aa
		CK	247.722	5.499	Aa		CK	1.079	0.092	Bab

## Sheet: S3
							Stage	light intensity	Pmax	standard error	Significance		Stage	light intensity	AQY	standard error	Significance					Instantaneous net photosynthetic rate
							S1	0.25	2.366	0.879	Bb		S1	0.25	0.041	0.0079	bA		PAR
	Shade percentage	S1	S2	S3				0.5	3.042	1.012	Bb			0.5	0.052	0.0088	abA			S1				S2				S3
	CK(0)	29.9207	22.2989	19.8969	LCP			0.75	4.459	1.053	Bb			0.75	0.055	0.0098	abA			CK	25	50	75	CK	25	50	75	CK	25	50	75	Shade percentage
		27.2467	19.2869	17.6559				CK	6.597	1.024	Ba			CK	0.061	0.002	Aa		1500	4.58149	3.39255	2.08893	1.78246	6.38326	4.65388	3.61465	3.9176	5.93393	5.08219	2.79049	2.8758
		32.5947	25.3109	22.1379			S2	0.25	4.663	1.009	Ab		S2	0.25	0.041	0.0091	bA		1300	4.68661	3.39604	2.04836	1.74934	6.28233	4.51822	3.676	3.94294	5.99709	5.34493	2.71583	2.87396
	0.25	20.3313	19.4534	23.3323				0.5	4.78	1.011	Ab			0.5	0.043	0.0085	bA		1000	4.56797	3.20274	2.07508	1.69103	6.00967	4.5915	3.59856	3.92282	5.78577	5.18861	2.78102	2.75396
		17.5003	16.7554	20.4573				0.75	5.82	1.042	Aab			0.75	0.055	0.0096	aA		900	4.79984	3.32116	2.13412	1.69084	6.28166	4.71768	3.63012	4.02427	6.09245	5.61888	2.84579	2.93163
		23.1623	22.1514	26.2073				CK	7.88	1.049	Aa			CK	0.06	0.0097	aA		800	4.79749	3.25651	2.23611	1.64417	6.16053	4.83564	3.79156	4.25328	6.09021	5.33915	2.84397	2.99185
	0.5	17.2653	23.3318	17.1597			S3	0.25	3.326	1.058	Bb		S3	0.25	0.042	0.0072	aA		700	4.77697	3.24104	2.20871	1.64408	6.16838	4.75218	3.83699	4.21444	6.17789	5.5505	2.82037	2.89554
		15.3223	20.0848	14.8357				0.5	3.709	1.045	Bb			0.5	0.051	0.0098	abA		600	4.88247	3.11752	2.25265	1.63671	6.01638	4.76059	3.91441	4.06421	6.20755	5.52353	2.7971	2.91467
		19.2083	26.5788	19.4837				0.75	6.913	1.047	Aa			0.75	0.058	0.0095	aA		400	4.65898	2.8983	2.13774	1.54715	5.6593	4.71267	3.752	4.06961	6.22927	5.53243	2.86016	2.75196
	0.75	16.7446	13.3215	7.9039				CK	7.453	1.047	Aa			CK	0.062	0.0095	aA		200	4.04412	2.5835	2.08967	1.34827	4.62487	4.58565	3.36486	3.67286	5.02146	4.32358	2.63941	2.42519
		14.9866	12.0825	6.8609															100	2.63867	1.86113	1.8115	0.983436	2.78316	3.30437	2.3223	2.71477	3.31504	2.7673	2.14883	1.9176
		18.5026	14.5605	8.9469															50	0.995728	1.01521	1.13837	0.612522	1.34682	1.61699	1.10934	1.46258	1.77337	1.52905	1.21169	1.22266
							Stage	light intensity	LCP	standard error	Significance		Stage	light intensity	LSP	standard error	Significance		30	0.162498	0.289014	0.603642	0.2698	0.503937	0.644771	0.28862	0.647115	0.672831	0.390742	0.644267	0.765742
		S1	S2	S3			S1	0.25	16.745	1.758	bA		S1	0.25	536.5	17.37	bB		0	-1.79597	-0.949091	-0.871032	-0.54177	-1.31178	-1.12869	-1.0172	-0.563843	-1.29817	-1.39338	-0.864562	-0.325178
	CK	0.0606	0.0596	0.0615				0.5	17.265	1.943	bB			0.5	647.7	25.11	aA
		0.0504	0.0479	0.0437				0.75	20.331	2.831	bA			0.75	688.2	20.28	aA
		0.0708	0.0713	0.0793				CK	29.921	2.674	aA			CK	713.8	30.37	aA					PAR: photosynthetically active radiation intensity
	0.25	0.0548	0.0551	0.0583	AQY		S2	0.25	13.322	1.239	Bb		S2	0.25	667.3	14.26	bA
		0.045	0.0405	0.0448				0.5	23.332	3.247	aA			0.5	671	16.68	bA
		0.0646	0.0697	0.0718				0.75	19.453	2.698	aA			0.75	640.5	42.37	bA
	0.5	0.0523	0.0429	0.0513				CK	22.299	3.012	Ba			CK	809	29.61	aA
		0.0435	0.0304	0.0405			S3	0.25	7.904	1.043	Cc		S3	0.25	623.3	21.82	cA
		0.0611	0.0554	0.0621				0.5	17.16	2.324	bB			0.5	643.1	19.86	bcA
	0.75	0.0411	0.0412	0.0417				0.75	23.332	2.875	Aa			0.75	720.5	27.65	aA
		0.0332	0.0321	0.0345				CK	19.897	2.241	abB			CK	738.2	30.94	Aa
		0.049	0.0503	0.0489
		S1	S2	S3			Stage	light intensity	Rd	standard error	Significance
	CK	6.5971	7.8798	7.4532			S1	0.25	0.544	0.097	bA
		4.9731	6.1308	5.5272				0.5	0.859	0.101	aA
		8.2211	9.6288	9.3792				0.75	0.965	0.115	aA
	0.25	4.4591	5.8198	6.9126				CK	1.014	0.159	aA
		3.2061	4.2778	5.3656	Pmax		S2	0.25	0.542	0.147	Ab
		5.7121	7.3618	8.4596				0.5	0.976	0.198	Aa
	0.5	3.0419	4.7802	3.7087				0.75	1.057	0.112	aA
		2.0299	3.4392	2.6637				CK	1.244	0.148	aA			Pmax：maximum net photosynthetic rate, AQY： apparent quantum efficiency , Rd: dark respiration rate, LCP: light compensation point LSP: light saturation point. S1: white fruit stage, S2: purple fruit stage, S3: blue fruit stage.
		4.0539	6.1212	4.7537			S3	0.25	0.317	0.068	Bc
	0.75	2.3663	4.6626	3.3258				0.5	0.842	0.106	Bb
		1.4873	3.4536	2.3678				0.75	1.299	0.127	aA
		3.2453	5.8716	4.2838				CK	1.186	0.117	abA
		S1	S2	S3
	CK	1.714	1.2439	1.1855
		1.355	0.9959	1.0075
		2.073	1.4919	1.3635
	0.25	0.965	1.0569	1.2991	Rd
		0.75	0.8449	1.0121
		1.18	1.2689	1.5861
	0.5	0.8589	0.976	0.8415
		0.6579	0.778	0.7055
		1.0599	1.174	0.9775
	0.75	0.5436	0.5418	0.3165
		0.4466	0.3948	0.2484
		0.6406	0.6888	0.3846
		S1	S2	S3
	CK	713.752	808.957	738.184
	CK	655.952	757.657	684.584
	CK	771.552	860.257	791.784
	0.25	688.16	640.505	720.475
	0.25	649.56	567.105	672.575
	0.25	726.76	713.905	768.375
	0.5	647.692	671.022	643.101
	0.5	604.192	642.122	608.701
	0.5	691.192	699.922	677.5
	0.75	536.471	667.264	623.268	LSP
	0.75	506.371	642.564	585.467
	0.75	566.572	691.965	661.067

## Sheet: S4
			stage
	Relative light intensity	S1	S2	S3
	0.25	372	369	379		raw data
		313	420	330
		431	318	428
	0.5	750	699	778	Actual light intensity
		804	656	830
		696	742	726
	0.75	1123	1094	1143
		1194	1010	1080
		1052	1178	1206
	CK	1498	1456	1587
		1566	1533	1522
		1430	1379	1652
	Relative light intensity	S1/umol·m-2s-1	S2/umol·m-2s-1	S3/umol·m-2s-1
	0.25	372±59Ad	369±51Ad	379±49Ad
	0.5	750±54Ac	699±43Ac	778±52Ac	Actual light intensity
	0.75	1123±71Ab	1094±84Ab	1143±63Ab
	CK	1498±68Aa	1456±77Aa	1587±65Aa
			Data analysis results
